# Supplementary material for: Environmental Risk Assessment of Potential Toxic Elements in Co-Pyrolysis of Sludges and Plastics Based on Machine Learning
Source: Toxics. 2026 Mar 28;14(4):289. doi: 10.3390/toxics14040289 (PMC13120067; doi:10.3390/toxics14040289)
Supplement: Supplementary file 1 [file toxics-14-00289-s001.zip]

Archive with 2 entries (2 files):
- Supplementary Material (Figure S1-S3 Tbale S2-S3).pdf
- Table S1. Raw unprocessed dataset.xlsx
