# Supplementary material for: Environmental Risk Assessment of Potential Toxic Elements in Co-Pyrolysis of Sludges and Plastics Based on Machine Learning
Source: Toxics. 2026 Mar 28;14(4):289. doi: 10.3390/toxics14040289 (PMC13120067; doi:10.3390/toxics14040289)
Supplement: Supplementary file 1 [file toxics-14-00289-s001.zip › Table S1. Raw unprocessed dataset.xlsx]

## Sheet: 上传
Table S1. Raw unprocessed dataset for co-pyrolysis of sludge and plastic
Treatment group	Temperature（℃）	Time（min）	Plastic Ratio（%）	Plastic Types	Pyrolysis Atmosphere	Heating Rate/ ℃/min	Fractionation of Cr (%) – F1	Fractionation of Cr (%) – F2	Fractionation of Cr (%) – F3	Fractionation of Cr (%) – F4	Fractionation of Cd (%) – F1	Fractionation of Cd (%) – F2	Fractionation of Cd (%) – F3	Fractionation of Cd (%) – F4	Fractionation of Mn (%) – F1	Fractionation of Mn (%) – F2	Fractionation of Mn (%) – F3	Fractionation of Mn (%) – F4	Fractionation of Ni (%) – F1	Fractionation of Ni (%) – F2	Fractionation of Ni (%) – F3	Fractionation of Ni (%) – F4	Fractionation of Pb(%) – F1	Fractionation of Pb(%) – F2	Fractionation of Pb(%) – F3	Fractionation of Pb(%) – F4	Fractionation of Zn(%) – F1	Fractionation of Zn(%) – F2	Fractionation of Zn(%) – F3	Fractionation of Zn(%) – F4	Fractionation of As(%) – F1	Fractionation of As(%) – F2	Fractionation of As(%) – F3	Fractionation of As(%) – F4	Fractionation of Cu(%) – F1	Fractionation of Cu(%) – F2	Fractionation of Cu(%) – F3	Fractionation of Cu(%) – F4
1	0	0	0	None	Ambient	0	ND	ND	ND	100	34.26	43.8	11.49	10.67	ND	1.27	ND	98.73	1.35	0.99	ND	97.66	7.59	11.3	3	78.11	3.52	2.71	ND	93.77	-	-	-	-	-	-	-	-
2	400	120	0	None	N2	10	ND	2.11	35.88	62.01	13.82	13.66	12.57	59.95	23.21	7.8	10.33	58.66	7.46	3.95	28.39	60.2	2.38	4.33	1.94	91.35	32.85	13.45	11.46	42.24	-	-	-	-	-	-	-	-
3	400	120	10	PVC	N2	10	ND	3.23	30.54	66.23	19.25	13.47	18	49.28	23.93	26.12	27.47	22.48	4.94	4.22	38.91	51.93	2.21	9.79	2.39	85.61	21.48	17.6	21.75	39.17	-	-	-	-	-	-	-	-
4	400	120	25	PVC	N2	10	ND	5.11	27.54	67.35	17.71	18.45	29.3	34.54	23.3	32.55	20.67	23.48	9.43	5.13	41.95	43.49	6.71	15.09	2.91	75.29	13.54	24.01	19.85	42.6	-	-	-	-	-	-	-	-
5	400	120	75	PVC	N2	10	ND	6.14	38.78	55.08	10.47	6.88	10.22	72.43	41.61	31.37	16.14	10.88	10.69	4.89	51.4	33.42	8.56	19.95	15.18	56.31	21.57	27.53	17.87	33.03	-	-	-	-	-	-	-	-
6	400	120	5	PVC	N2	10	ND	0.23	32.98	66.79	9.12	11.03	6.87	72.98	42.25	12.96	11.34	33.45	5.48	5.57	27.05	61.9	1.41	6.18	0.79	91.62	25	15.97	11.2	47.83	-	-	-	-	-	-	-	-
7	400	120	25	PVC	N2	10	ND	2.3	31.28	66.42	12.65	10.58	8.13	68.64	20.04	21.94	22.93	35.09	1.89	4.58	30.01	63.52	4.68	12.35	ND	82.97	15.16	18.41	16.07	50.36	-	-	-	-	-	-	-	-
8	400	120	75	PVC	N2	10	ND	ND	17.66	82.34	10.2	4.71	3.43	81.66	10.97	5.89	13.24	69.9	5.48	6.74	10.33	77.45	30.19	19.41	ND	50.4	5.42	4.6	2.8	87.18	-	-	-	-	-	-	-	-
9	500	40	25	PVC	N2	10	1.17	2.53	39.35	56.95	-	-	-	-	16.93	26.07	35.99	21.01	25.57	3.23	40.31	30.89	4.08	4.33	12.75	78.84	16.15	20.22	48.09	15.54	-	-	-	-	ND	ND	70.99	29.01
10	0	0	0	None	Ambient	0	-	-	-	-	13.04	20.05	37.14	29.77	-	-	-	-	-	-	-	-	-	-	-	-	25.63	25.15	15.89	33.33	59.42	7.14	4.05	29.39	-	-	-	-
11	600	40	25	PVC	N2	10	0.72	1.9	29.24	68.14	-	-	-	-	6.42	12.84	53.99	26.75	15.71	4.53	47.47	32.29	2.25	3.65	8.93	85.17	6.58	6.93	58.96	27.53	-	-	-	-	ND	ND	62.72	37.28
12	0	0	0	None	Ambient	0	4.77	0.53	32.07	62.63	33.06	34.71	18.18	14.05	-	-	-	-	30.82	12.72	20.86	35.6	0.39	0.18	0.51	98.92	0.09	0.08	53.55	46.28	-	-	-	-	1.79	0.63	60.19	37.39
13	550	60	0	None	N2	10	0.52	0.1	29.1	70.28	11.94	8.46	39.8	39.8	-	-	-	-	8.8	3.39	39.9	47.91	0.2	0.07	1.88	97.85	20.68	19.88	34.02	24.52	-	-	-	-	0.09	0.08	53.55	46.28
14	550	60	25	PVC	N2	15	0.76	0.15	20.76	78.33	16.36	5.45	31.52	46.67	-	-	-	-	3.44	1.54	53.54	41.48	0.38	0.2	0.85	98.57	28.74	13.19	26.02	32.05	-	-	-	-	1.33	0.08	42.19	56.4
15	700	40	25	PVC	N2	10	ND	2.17	14.8	83.03					7.3	23.24	36.68	32.78	16.23	8.73	32.02	43.02	0.78	ND	5.9	93.32	7.12	9.03	37.41	46.44	-	-	-	-	8.1	ND	27.35	64.55
16	800	30	0	None	N2	20	3	13	34	50	25	36	30	9	31	36	25	7	15	35	44	5	2	20	44	34	29	21	37	13	-	-	-	-	ND	ND	77	22
17	800	30	50	PP	N2	20	0	9	39	52	0	65	22	12	ND	53	34	13	ND	52	32	16	ND	14	57	29	ND	18	16	66	-	-	-	-	ND	ND	79	21
18	800	30	50	PE	N2	15	2	9	31	58	33	32	25	9	28	26	35	10	33	26	30	11	1	23	32	45	30	14	30	26	-	-	-	-	8	ND	56	36
19	800	40	25	PVC	N2	10	0.72	0	6.23	93.05	-	-	-	-	13.42	12.26	34.24	40.08	24.69	17.54	26.18	31.59	0.61	0.6	3.21	95.58	4.07	2.08	43.81	50.04	-	-	-	-	15.16	ND	13.5	71.34
20	800	30	0	None	CO2/O2	20	1	1	2	96	17	28	6	49	12	19	5	64	ND	1	1	98	1	68	7	24	ND	2	1	97	-	-	-	-	9	19	3	69
21	800	30	50	PP	CO2/O2	20	17	15	14	54	0	22	29	49	ND	28	11	61	ND	10	3	87	0	5	50	45	ND	3	2	95	-	-	-	-	ND	1	27	72
22	800	30	50	PE	AIR	0	2	1	2	95	17	27	6	50	10	18	5	67	ND	1	1	98	1	69	7	23	ND	2	1	97	-	-	-	-	9	19	4	68
23	500	40	12.5	PVC	N2	10	1.91	2.62	42.99	52.48	-	-	-	-	20.04	30.77	35.5	13.69	22.71	4.58	44.6	28.11	3.44	4.14	13.21	79.21	20.14	23.35	41.93	14.58	-	-	-	-	4.72	ND	74.01	21.27
24	800	30	0	None	AIR	20	1	1	1	97	17	24	6	53	11	15	5	69	ND	0.5	0.5	98	1	67	6	26	0.2	1	0.8	98	-	-	-	-	9	17	3	71
25	800	30	50	PP	AIR	20	25	12	11	52	0	25	28	47	ND	29	13	58	ND	6	3	91	0	6	46	48	ND	1	2	97	-	-	-	-	ND	16	17	67
26	800	30	50	PE	AIR	0	2	1	2	95	19	26	6	49	ND	29	13	58	ND	1	1	98	1	68	8	23	0.2	1.8	1	97	-	-	-	-	10	20	4	66
27	700	40	12.5	PVC	N2	10	1.65	2.35	24.29	71.71	-	-	-	-	7.69	26.21	36.58	29.52	13.28	10.53	36.63	39.56	0.88	1.23	6.17	91.72	8.77	13.89	42.79	34.55	-	-	-	-	6.35	ND	29.84	63.81
28	400	30	0	None	N2	20	-	-	-	-	-	-	-	-	-	-	-	-	-	-	-	-	-	-	-	-	-	-	-	-	-	-	-	-	-	-	-	-
29	500	40	50	PVC	N2	10	2.7	2.18	34.84	60.28	-	-	-	-	14.96	25.18	36.29	23.57	21.72	3.49	37.3	37.49	6.96	7.4	21.41	64.23	14.58	20.58	47.39	17.45	-	-	-	-	13.3	ND	72.88	13.82
30	700	40	50	PVC	N2	10	ND	1.22	9.15	89.63	-	-	-	-	4.3	13.89	31.63	50.18	13.93	3.76	33.09	49.22	0.62	0	6.08	93.3	4.6	5.99	38.98	50.43	-	-	-	-	9.61	ND	21.81	68.58
31	400	30	20	Mixture	N2	20	-	-	-	-	-	-	-	-	-	-	-	-	-	-	-	-	-	-	-	-	-	-	-	-	-	-	-	-	-	-	-	-
32	500	240	1	PVC	N2	5	-	-	-	-	-	-	-	-	-	-	-	-	-	-	-	-	-	-	-	-	-	-	-	-	-	-	-	-	-	-	-	-
33	0	0	0	None	Ambient	0	0.8	21.47	29.82	47.91	-	-	-	-	64.84	20.8	2.68	11.68	24.36	31.47	43.51	20.66	ND	29.73	2.2	68.07	47.34	29.15	3.94	19.57	2.29	14.13	3.18	80.4	8.92	10.76	68.35	11.97
34	0	0	0	None	Ambient	0	1.5	21.4	35.63	41.47	-	-	-	-	64.3	22.37	5.16	8.17	32.98	23.83	27.48	15.71	1.21	30.27	2.69	65.83	47.97	28.31	8.91	14.81					8.44	11.4	66.87	13.29
35	500	40	0	None	N2	20	1	3.37	31.32	64.31	-	-	-	-	24.87	23.9	35.05	16.18	19.07	8.05	43.75	29.13	ND	0.53	7.35	92.12	20.64	20.96	33.61	24.79	22.09	8.16	5.47	64.28	ND	ND	40.67	59.33
36	500	40	10	PVC	N2	20	0.89	6.47	21.57	71.07	23.448	29.98	22.881	40.24	26.8	21.75	28.41	23.04	19.92	9.54	39.83	30.72	ND	1.58	4.62	93.8	35.21	18.09	22.76	23.94	41.59	4.58	8.24	45.59	ND	ND	52.23	47.77
37	500	40	20	PVC	N2	20	1.09	6.37	31.61	60.93	14.82	38.031	25.94	9.796	29.05	18.11	32.48	20.36	22.56	9.33	46.61	21.5	ND	2.42	10.92	86.66	36.06	16.6	31.6	15.74	31.34	5.58	7.96	55.12	ND	ND	69.37	30.63
38	600	40	0	None	N2	20	0.8	4.87	29.22	65.11	-	-	-	-	16.29	23.58	41.48	18.65	14.62	8.9	53.92	22.56	ND	0.84	6.51	92.65	11.17	22.34	38.72	27.77	20.3	17.41	7.07	55.22	ND	ND	54.36	45.64
39	600	40	10	PVC	N2	20	1.19	5.67	29.32	63.82	-	-	-	-	17.15	19.4	37.08	26.37	13.77	8.26	57.84	20.13	ND	1.79	9.45	88.76	23.94	17.87	35.64	22.55	41.09	8.76	2.89	47.26	1.42	ND	66.53	32.05
40	600	40	20	PVC	N2	20	1.09	6.76	30.62	61.53	-	-	-	-	18.22	16.94	37.08	26.37	16	8.79	60.59	14.62	ND	2.73	8.61	88.76	25.11	14.04	42.66	18.19	16.72	7.36	3.08	72.84	1.93	2.33	71.6	24.14
41	700	40	0	None	N2	20	ND	5.67	22.66	71.67	-	-	-	-	9.43	24.76	37.94	27.87	13.67	11.75	55.09	19.49	ND	0.32	8.29	91.39	8.62	22.87	32.09	36.49	27.76	18.31	4.59	49.34	1.01	ND	50.92	48.07
42	700	40	10	PVC	N2	20	ND	4.57	18.89	76.54	-	-	-	-	7.07	22.73	38.58	31.62	21.5	4.67	49.36	24.47	ND	2.1	5.88	92.02	10.64	18.93	36.92	33.51	36.32	9.45	3.19	51.04	2.74	2.43	41.08	53.75
43	700	40	20	PVC	N2	20	ND	2.19	14.91	82.9	-	-	-	-	6.54	23.58	37.3	32.58	13.98	4.35	50.63	31.04	ND	ND	2.84	97.16	7.45	9.04	33.83	49.68	16.72	7.36	3.08	72.84	3.65	1.83	36.91	57.61
44	800	40	0	None	N2	20	ND	2.88	8.05	89.07	-	-	-	-	8.04	35.05	32.69	24.22	13.77	14.3	36.44	35.49	ND	0.84	7.46	91.7	5	8.19	11.28	75.53	30.55	9.15	6.97	53.33	6.19	ND	18.56	75.25
45	800	40	10	PVC	N2	20	0.8	2.78	14.71	81.71	-	-	-	-	8.36	31.84	29.14	30.65	23.41	6.46	31.99	38.14	ND	ND	ND	100	8.4	8.3	19.26	64.04	14.03	8.36	4.58	73.03	6.19	ND	18.56	75.25
46	800	40	20	PVC	N2	20	ND	2.88	10.54	86.58	-	-	-	-	10.5	36.45	26.79	26.26	24.36	5.72	29.03	40.89	ND	ND	ND	100	5.96	6.38	10.64	77.02	1.29	8.26	5.47	84.98	6.9	1.21	17.14	74.75
47	900	40	0	None	N2	20	0.5	2.58	15.51	81.41	-	-	-	-	11.68	35.48	24.97	27.89	3.28	6.36	31.36	59	ND	15.34	ND	84.66	1.81	15.1	26.49	56.6	ND	9.55	15.13	75.32	5.17	3.75	37.23	53.85
48	900	40	10	PVC	N2	20	0.79	1.7	5.16	92.35	-	-	-	-	9.86	34.94	18.65	36.55	10.17	4.87	19.07	65.89	ND	ND	ND	100	3.72	3.83	5.11	87.34	ND	6.87	6.07	87.06	4.36	1.93	13.59	80.12
49	900	40	20	PVC	N2	20	1.69	2.19	6.46	89.66	-	-	-	-	10.29	35.48	17.68	36.55	8.9	5.82	17.38	67.9	ND	ND	ND	100	4.79	5.74	6.28	83.19	ND	4	ND	96	3.25	6.08	17.34	73.33
50	0	0	0	None	Ambient	0	1.89	ND	56.13	41.98	4.82	7.9	27.27	60.01	15.99	19.8	16.05	48.16	21.97	0.65	20.28	57.1	ND	ND	8.1	91.9	1.78	2.28	22.32	73.62	-	-	-	-	-	-	-	-
51	600	30	0	None	N2	10	ND	ND	1.62	98.38	19.05	7.14	2.38	71.43	7.97	14.29	6.48	71.26	4.03	2.32	2.54	91.11	ND	ND	0.66	99.34	1.02	4.28	1.52	93.18	-	-	-	-	-	-	-	-
52	600	30	20	PE	N2	10	ND	ND	ND	100	ND	15.48	30.21	54.31	7.87	14.13	0.11	77.89	2.9	1.29	0.19	95.62	ND	ND	0.76	99.24	2.79	1.02	1.63	94.56	-	-	-	-	-	-	-	-
53	0	0	0	None	Ambient	0	ND	ND	51.09	49.91	13.48	41.89	26.08	18.55	14.47	14.67	48.96	21.9	25.34	12.09	54.64	7.93	ND	0.96	0.55	98.49	34.95	30.57	14.58	19.9	10.12	7.24	13.93	68.71	3.86	1.13	84	11.01
54	600	30	0	None	N2	10	ND	ND	6.73	93.27	18.65	14.36	59.18	7.81	2.63	10.43	64.95	21.99	3.29	3.29	80.27	13.15	ND	0.49	1.23	98.28	23.81	11.43	51.62	13.14	11.7	22.84	0.84	64.62	7.43	ND	75.64	16.93
55	600	30	20	PE	N2	10	ND	ND	2.97	97.03	17.68	12.98	59.77	9.57	2.26	10.8	64.48	22.46	2.51	2.42	81.43	13.64	ND	0.6	1	98.4	15.52	10.19	56.48	17.81	11.33	26.92	ND	61.75	3.86	ND	73.13	22.01
56	600	30	20	PP	N2	10	ND	ND	4.16	95.84	15.63	12.2	63.97	8.2	2.16	8.27	64.66	24.91	3	2.32	82.69	11.99	ND	0.85	1.04	98.11	16.29	10.28	56.57	16.86	9.66	18.1	ND	72.24	4.14	ND	74.98	20.88
57	600	30	20	PS	N2	10	ND	ND	15.54	84.46	4.3	5.17	80.67	9.86	3.1	9.02	67.96	19.92	1.93	2.91	85.39	9.77	ND	0.6	1	98.4	4.57	6.38	74.57	14.48	10.86	7.06	2.14	79.94	1.6	ND	82.6	15.8
58	600	30	20	PVC	N2	20	ND	ND	0	100	37.6	10.84	42.97	8.59	10.06	19.83	50.94	19.17	16.92	2.91	60.25	19.92	1.17	1.83	4.02	92.98	44.86	11.14	28.67	15.33	2.6	13.37	0.74	83.29	69.61	ND	15.43	14.96
59	0	0	0	None	Ambient	0	ND	1.43	35.33	63.24	9.55	15.69	2.93	71.83	-	-	-	-	24.26	17.66	26.81	31.49	8.32	6.1	28.42	57.16	33.61	41.55	8.78	16.06	-	-	-	-	4.52	2.52	52.62	43.48
60	500	60	0	None	N2	40	ND	ND	16.57	83.43	9.64	6.52	1.61	82.23	-	-	-	-	1.38	2.88	55.21	40.53	4.67	4.06	23.55	67.72	22.41	18.67	18.4	40.52	-	-	-	-	ND	ND	31.51	68.49
61	600	60	0	None	N2	40	ND	ND	11.9	88.1	4.06	3.78	4.26	87.9	-	-	-	-	2.23	4.47	58.41	34.89	4.37	3.65	23.25	68.73	14.57	21.1	20.54	43.79	-	-	-	-	ND	ND	27.31	72.69
62	700	60	0	None	N2	40	ND	ND	10.29	89.71	5.39	2.27	4.72	87.62	-	-	-	-	4.26	9.14	57.88	28.72	4.16	3.45	19.9	72.49	12.51	21.57	8.68	57.24	-	-	-	-	ND	ND	30.25	69.75
63	500	60	25	PE	N2	40	ND	ND	19.24	80.76	6.05	4.54	2.08	87.33	-	-	-	-	2.02	2.55	56.81	38.62	5.28	3.35	22.94	68.43	23.34	21.2	17.08	38.38	-	-	-	-	ND	ND	36.34	63.66
64	600	60	25	PE	N2	40	ND	ND	4.57	95.43	3.21	ND	3.03	93.76	-	-	-	-	3.83	6.17	27.87	62.13	5.28	3.04	18.08	73.6	20.92	17.83	4.76	56.49	-	-	-	-	ND	ND	7.67	92.33
65	700	60	25	PE	N2	40	ND	ND	8	92	4.54	3.78	4.35	86.33	-	-	-	-	5.53	7.87	56.81	29.79	4.97	8.43	57.16	29.44	12.98	16.9	9.34	60.78	-	-	-	-	ND	ND	38.24	61.76
66	500	60	25	PP	N2	40	ND	ND	20	80	4.63	5.48	2.56	87.33	-	-	-	-	2.87	4.26	54.36	38.51	5.28	3.04	22.44	69.24	24.09	20.91	14.2	40.8	-	-	-	-	ND	ND	29.1	70.1
67	600	60	25	PP	N2	40	ND	ND	10.1	89.9	5.86	2.08	4.91	87.15	-	-	-	-	1.91	2.35	62.76	32.98	3.65	3.86	23.96	68.53	12.7	20.91	17.93	48.46	-	-	-	-	ND	ND	23.53	76.47
68	700	60	25	PP	N2	40	ND	ND	5.62	94.38	7.47	2.55	5.2	84.78	-	-	-	-	ND	8.72	63.83	27.45	2.94	2.54	16.45	78.07	6.91	18.67	14.2	60.22	-	-	-	-	ND	ND	43.07	56.93
69	500	60	25	PS	N2	40	ND	ND	9.43	90.57	4.91	2.93	4.45	87.71	-	-	-	-	3.4	6.6	28.3	61.7	6.8	4.88	19.49	68.83	23.62	22.04	4.85	49.49	-	-	-	-	ND	ND	8.4	91.6
70	600	60	25	PS	N2	40	ND	ND	10.48	89.52	4.73	1.79	3.4	90.08	-	-	-	-	1.49	2.34	59.57	36.6	4.67	3.05	22.94	69.34	13.45	17.18	21.1	48.27	-	-	-	-	ND	ND	25.84	74.16
71	700	60	25	PS	N2	40	ND	ND	7.24	92.76	7.84	7.66	4.16	80.34	-	-	-	-	ND	10.74	21.39	67.87	4.87	3.86	23.55	67.72	6.35	17.93	8.96	66.76	-	-	-	-	ND	ND	2.21	97.79
72	600	60	50	PE	N2	40	ND	ND	8.86	91.14	4.92	1.75	3.72	89.61	-	-	-	-	2.07	2.6	62.03	33.3	3.92	3.62	22.41	70.05	13.67	20.2	20.3	45.83	-	-	-	-	ND	ND	28.53	71.47
73	600	60	75	PE	N2	40	ND	ND	11.49	88.51	4.6	2.18	3.83	89.39	-	-	-	-	0.83	3.84	65.14	30.19	8.24	4.02	27.04	60.7	12.56	20.3	22.72	44.42	-	-	-	-	ND	ND	28.22	71.78
74	0	0	0	None	Ambient	0	10	19	67	4	78	20	2	ND	72	16	8	4	40	25	32	3	11	48	36	5	64	26	9	1	-	-	-	-	9	10	78	2
75	800	30	0	None	AIR	10	1	1	1	97	17	24	6	53	11	18	5	66	ND	1	ND	99	1	67	6	26	ND	1	1	98	-	-	-	-	9	17	3	71
76	400	30	50	Mixture	N2	20	-	-	-	-	-	-	-	-	-	-	-	-	-	-	-	-	-	-	-	-	-	-	-	-	-	-	-	-
77	800	30	50	PP	N2	10	2	1	2	95	19	26	6	49	11	19	5	65	ND	1	1	98	1	67	8	24	ND	2	1	97	-	-	-	-	10	20	4	66
78	800	30	50	PP	N2	10	25	12	11	52	ND	25	28	47	ND	29	13	58	ND	6	3	91	ND	6	46	48	ND	2	1	97	-	-	-	-	ND	16	17	67
79	800	30	0	None	N2	10	3	13	34	50	25	36	30	9	31	36	25	8	15	35	44	6	2	20	44	34	29	21	37	13	-	-	-	-	ND	ND	77	23
80	800	30	50	PP	AIR	10	2	9	31	58	33	32	25	9	29	26	35	10	33	26	30	11	1	23	31	45	30	14	30	26	-	-	-	-	8	ND	57	35
81	800	30	50	PP	AIR	10	ND	9	39	52	ND	66	22	12	ND	53	34	13	ND	52	32	16	ND	14	57	29	ND	18	16	66	-	-	-	-	ND	ND	79	21
82	0	0	0	None	Ambient	0	1.85	14.14	40.96	43.05	-	-	-	-	-	-	-	-	42.09	30.73	22.59	4.59	3.23	6.93	3.34	86.5	31.31	48.76	3.22	16.71	-	-	-	-	8.73	16.97	48.35	25.95
83	450	60	0	None	N2	10	ND	ND	6.88	93.12	-	-	-	-	-	-	-	-	3.14	4.53	56.52	35.81	ND	ND	2.35	97.65	5.52	8.53	31.12	54.83	-	-	-	-	ND	1.49	40.3	58.21
84	500	60	0	None	N2	10	ND	ND	5.13	94.87	-	-	-	-	-	-	-	-	1.74	3.96	54.53	39.77	ND	ND	ND	100	3.39	7.15	24.72	64.74	-	-	-	-	ND	ND	42.59	57.41
85	550	60	0	None	N2	10	ND	ND	4.26	95.74	-	-	-	-	-	-	-	-	1.86	3.61	40.58	53.95	ND	ND	1.53	98.47	2.63	6.91	23.46	67	-	-	-	-	ND	ND	37.77	62.23
86	600	60	0	None	N2	10	ND	ND	4.01	95.99	-	-	-	-	-	-	-	-	2.91	5.93	47.79	43.37	ND	ND	2	98	2.13	4.77	18.57	74.53	-	-	-	-	ND	2.87	33.64	63.49
87	650	60	0	None	N2	10	ND	ND	4.13	95.87	-	-	-	-	-	-	-	-	2.67	4.54	46.39	46.4	ND	ND	2.12	97.88	1.63	2.39	17.06	78.92	-	-	-	-	ND	3.44	40.42	56.14
88	450	60	25	Mixture	N2	10	ND	ND	6.89	93.11	-	-	-	-	-	-	-	-	3.21	4.36	56.54	35.89	ND	ND	2.27	97.73	4.33	3.22	32.43	60.02	-	-	-	-	ND	ND	35.82	64.18
89	500	60	25	Mixture	N2	10	ND	ND	4.92	95.08	-	-	-	-	-	-	-	-	1.83	4.02	54.47	39.68	ND	ND	ND	100	2.85	2.47	17.82	76.86	-	-	-	-	ND	ND	36.5	63.42
90	550	60	25	Mixture	N2	10	ND	ND	4.43	95.57	-	-	-	-	-	-	-	-	2.06	3.56	40.48	53.9	ND	ND	1.55	98.45	1.98	2.23	13.12	82.67	-	-	-	-	ND	ND	35.19	64.81
91	600	60	25	Mixture	N2	10	ND	ND	3.81	96.19	-	-	-	-	-	-	-	-	3.1	6.07	47.48	43.35	ND	ND	2.15	97.85	1.49	2.22	13.62	82.67	-	-	-	-	ND	ND	35.44	64.56
92	650	60	25	Mixture	N2	10	ND	ND	4.18	95.82	-	-	-	-	-	-	-	-	2.64	4.81	46.45	46.1	ND	ND	2.03	97.97	1.98	2.72	15.84	79.46	-	-	-	-	ND	1.27	33.16	65.57
93	0	0	0	None	Ambient	0	1.07	5.05	44.23	49.65	-	-	-	-	-	-	-	-	21.85	27.08	28.51	22.57	ND	ND	24.52	75.48	43.05	28.68	11.66	16.61	1.31	2.64	18.22	77.83	8.19	8.03	70.06	13.72
94	750	20	25.5	Mixture	N2/O2	10	25.42	4.7	4.25	65.63	-	-	-	-	-	-	-	-	-	-	-	-	-	-	-	-	86.72	1.88	2.55	8.85	31.65	ND	32.82	35.53	71.52	10.1	ND	18.38
95	750	20	22.95	Mixture	N2/O2	10	11.43	5.31	5.58	77.68	-	-	-	-	-	-	-	-	-	-	-	-	-	-	-	-	22.3	25.96	6.29	45.45	35.73	25.53	19.81	18.93	19.43	33.62	13.52	33.43
96	750	20	17.85	Mixture	N2/O2	10	4.96	11.69	6.64	76.71	-	-	-	-	-	-	-	-	-	-	-	-	-	-	-	-	12	28.09	9.78	50.13	37.77	35.63	11.55	15.05	11.52	40.1	13.24	35.14
97	750	20	12.75	Mixture	N2/O2	10	1.59	14.53	6.55	77.33	-	-	-	-	-	-	-	-	-	-	-	-	-	-	-	-	8.94	30.21	10.55	50.3	36.6	45.54	7.08	10.78	9.71	42	12.19	36.1
98	750	20	7.65	Mixture	N2/O2	10	1.15	16.03	6.91	75.91	-	-	-	-	-	-	-	-	-	-	-	-	-	-	-	-	8.43	32.08	10.13	49.36	26.8	53.88	5.82	13.5	8.29	40.47	12.19	39.05
99	750	20	2.55	Mixture	N2/O2	10	0.62	15.85	5.67	77.86	-	-	-	-	-	-	-	-	-	-	-	-	-	-	-	-	6.81	31.4	9.88	51.91	21.55	57.58	4.46	16.41	7.81	42.67	11.33	38.19
100	750	20	0	None	N2/O2	10	ND	12.58	4.87	82.55	-	-	-	-	-	-	-	-	-	-	-	-	-	-	-	-	5.28	21.95	8.94	63.83	28.64	49.03	3.98	18.35	4.86	38.38	13.52	43.24
101	850	20	25.5	Mixture	N2/O2	10	27.4	6.28	4.09	62.23	-	-	-	-	-	-	-	-	-	-	-	-	-	-	-	-	89.07	2.98	1.48	6.47	8.96	ND	50.1	40.94	96.19	2.18	ND	1.63
102	850	20	22.95	Mixture	N2/O2	10	9.99	2.28	4.57	83.16	-	-	-	-	-	-	-	-	-	-	-	-	-	-	-	-	14.77	7.08	3.24	74.91	48.23	ND	27.36	24.41	19.06	24.68	9.53	46.73
103	850	20	17.85	Mixture	N2/O2	10	2.95	1.71	3.62	91.72	-	-	-	-	-	-	-	-	-	-	-	-	-	-	-	-	5.33	6.3	1.92	86.45	45.28	24.6	11.22	18.9	8.35	33.85	8.98	48.82
104	850	20	12.75	Mixture	N2/O2	10	1.52	1.24	2.38	94.86	-	-	-	-	-	-	-	-	-	-	-	-	-	-	-	-	3.41	6.47	2.53	87.59	46.65	27.46	8.27	17.62	5.54	40.74	10.53	43.19
105	850	20	7.65	Mixture	N2/O2	10	ND	1.62	1.71	96.67	-	-	-	-	-	-	-	-	-	-	-	-	-	-	-	-	2.1	5.68	2.27	89.95	41.93	30.81	6.69	20.57	4.36	41.74	9.89	44.01
106	850	20	2.55	Mixture	N2/O2	10	ND	1.62	1.42	96.96	-	-	-	-	-	-	-	-	-	-	-	-	-	-	-	-	1.84	6.64	2.27	89.25	33.46	35.14	6.5	24.9	3.81	42.29	10.07	43.83
107	850	20	0	None	N2/O2	10	ND	0.86	1.52	97.62	-	-	-	-	-	-	-	-	-	-	-	-	-	-	-	-	1.49	5.07	2.36	91.08	53.84	24.31	6.2	15.65	3.72	27.68	10.43	58.17
108	500	40	25	PE	N2	10	0.88	0.8	40.5	57.82	-	-	-	-	35.8	24.12	29.28	10.8	17.63	13.43	39.1	29.84	1.56	1.13	11.79	85.52	34.29	18.83	31.69	15.19	-	-	-	-	ND	ND	78.4	21.6
109	600	40	25	PE	N2	10	1.15	1.68	27.76	69.41	-	-	-	-	18.68	41.73	26.55	13.04	16.75	13.7	41.1	28.45	0.78	2.34	5.73	91.15	17.14	26.58	33.86	22.42	-	-	-	-	ND	ND	62.72	37.28
110	700	40	25	PE	N2	10	0.8	1.85	20.43	76.92	-	-	-	-	11.77	37.74	28.6	21.89	15.97	12.91	36.39	34.73	0.95	1.3	6.08	91.67	15.54	27.86	27	29.6	-	-	-	-	1.22	ND	46.08	52.7
111	800	40	25	PE	N2	10	0.44	0.62	3.89	95.05	-	-	-	-	9.34	36.28	28.12	26.26	15.27	34.47	21.64	28.62	1.21	1.74	4.51	92.54	6.23	8.14	11.52	74.11	-	-	-	-	23.43	ND	16.73	59.84
112	500	40	25	PP	N2	10	0.8	0.97	35.9	62.33	-	-	-	-	38.23	25.19	26.46	10.12	18.59	14.66	35.51	31.24	1.56	1.3	12.58	84.56	35.68	21.44	27.25	15.63	-	-	-	-	ND	ND	71.43	28.57
113	600	40	25	PP	N2	10	1.06	2.39	25.9	70.65	-	-	-	-	21.21	42.12	23.63	13.04	17.1	15.88	39.97	27.05	1.04	2.78	7.11	89.07	18.01	26.58	32.64	22.77	-	-	-	-	ND	ND	64.11	35.89
114	700	40	25	PP	N2	10	0.88	2.13	21.39	75.6	-	-	-	-	13.04	39.98	27.72	19.26	17.19	15.53	34.99	32.29	0.87	1.73	4.51	92.89	16.06	26.3	25.7	31.94	-	-	-	-	1.57	ND	47.12	51.31
115	800	40	25	PP	N2	10	0.44	0.71	4.16	94.69	-	-	-	-	9.34	37.64	26.56	26.46	14.92	33.51	22.86	28.71	1.13	1.3	3.73	93.84	5.45	7.62	8.66	78.27	-	-	-	-	22.74	ND	13.15	64.11
116	500	40	0	None	N2	10	0.62	3.72	35.67	59.99	-	-	-	-					15.43	7.96	54.78	21.83	ND	0.52	5.86	93.61	18.15	19.07	36.8	25.98	24.45	11.92	10.98	52.65	0.27	0.16	68.01	31.57
117	500	40	25	PVC	N2	10	0.52	5.51	38.9	55.07	-	-	-	-					11.14	7.88	67.05	13.93	0.37	5.61	8.19	85.83	8.84	15.32	58.05	17.79	16.22	15.53	21.22	47.03	2.72	2.66	70.87	23.74
118	500	40	25	PVC	N2	10	0.68	4.23	38.15	56.94	-	-	-	-					10.78	6.68	68.52	14.02	0.7	6.07	11.97	81.26	12.83	15.66	54.45	17.06	18.29	11.72	13	56.99	3.96	1.98	72.61	21.45
119	500	40	0	None	N2	10	0.16	1.97	30.26	67.61	-	-	-	-					10.26	11.68	51.97	26.09	ND	ND	5.02	94.98	11.47	20.9	37.02	30.61	9.2	7.15	10.85	72.81	0.12	0.06	66.55	33.27
120	700	40	0	None	N2	10	0.68	4.57	24.32	70.43	-	-	-	-					12.31	11.85	45.81	30.02	ND	0.95	2.77	96.28	9.99	14.52	31.27	44.23	22.44	14.42	3.51	59.64	1.13	0.91	44.87	53.08
121	700	40	25	PVC	N2	10	0.68	4.76	24.83	69.74	-	-	-	-					11.71	15.5	50.4	22.39	ND	2.14	5.5	92.37	3.21	13.77	42.5	40.52	9.29	17.45	15.01	58.25	2.95	3.89	42.35	50.82
122	700	40	25	PVC	N2	10	0.76	4.13	23.91	71.2	-	-	-	-					12.36	12.79	50.08	24.77	ND	2.5	5.88	91.63	4.07	11.61	38.25	46.07	12.12	12.77	11.17	63.93	4.65	4.65	40.12	50.57
123	700	40	0	None	N2	10	0.39	3.02	18.19	78.4	-	-	-	-					9.39	13.66	45.68	31.28	ND	ND	4.33	95.67	3.99	7.87	21.53	66.61	8.76	9.1	8	74.13	0.71	0.77	45.07	53.46
124	900	40	0	None	N2	10	0.88	2.94	9.18	87	-	-	-	-					4.25	10.01	20.1	65.64	ND	ND	ND	100	2.71	5.48	7.15	84.66	1.79	8.12	18	72.1	1.56	3.13	25	70.31
125	900	40	25	PVC	N2	10	1.12	2.79	14.47	81.62	-	-	-	-					8.87	13.48	17.51	60.14	ND	ND	ND	100	5.4	6.32	15.62	72.67	4.99	16.69	14.62	63.7	6.97	10.15	19.11	63.77
126	900	40	25	PVC	N2	10	1.09	4.18	12.04	82.69	-	-	-	-					13.27	5.81	20.22	60.69	ND	ND	ND	100	5.33	4.03	10.57	80.07	5.39	13.75	13.46	67.4	6.73	10.02	17.8	65.45
127	900	40	0	None	N2	10	0.42	2.09	6.45	91.04	-	-	-	-					8.04	7.71	15.58	68.67	ND	ND	ND	100	1.9	3.6	5.75	88.74	2.78	4.09	9.34	83.79	2.18	5.88	19.04	72.91
128	0	0	0	None	Ambient	0	0.43	1.69	8.77	89.11	17.59	15.12	7.41	59.88	49.07	12.61	8.16	30.16	40.88	13.48	28.85	16.79	ND	1.78	3.51	94.71	45.44	19.74	8.21	26.61	0.44	0.83	0.99	97.74	24.97	11.21	38.7	25.12
129	500	240	0	None	N2	5	0.48	1.04	3.93	94.55	13.36	18.96	23.71	43.97	17.38	21.22	26.66	34.74	15.63	13.18	32.53	38.66	ND	4.16	3.66	92.18	19.89	16.76	17.94	45.41	1.11	2.98	0.46	95.45	10.58	0.18	17.74	71.5
130	500	240	5	PVC	N2	5	0.22	1.52	2.47	95.79	8.57	7.62	26.19	57.62	3.89	11.35	32.85	51.91	2.24	3.15	25.09	69.52	ND	3.14	2.43	94.43	8.5	8.39	17.02	66.09	0.72	2.76	0.34	96.18	4.94	0.2	7.33	87.53
131	500	240	5	PET	N2	5	0.38	2.06	2.46	95.1	15.94	24.64	25.6	33.82	9.5	22.97	25.44	42.09	7.78	14.93	27.74	49.55	ND	7.54	2.1	90.36	15.41	22.26	15.14	47.19	1.34	7.08	0.3	91.28	8.88	0.39	12.83	77.9
132	0	0	0	None	Ambient	0	-	-	-	-	-	-	-	-	-	-	-	-	ND	46.89	11.53	41.58	ND	81.16	4.4	14.44	-	-	-	-	-	-	-	-	10.6	ND	73.5	15.9
133	800	60	0	None	N2	15	-	-	-	-	-	-	-	-	-	-	-	-	ND	35.68	16.6	47.72	ND	73.94	5.98	20.06	-	-	-	-	-	-	-	-	ND	ND	ND	100
134	800	60	20	PP	N2	15	-	-	-	-	-	-	-	-	-	-	-	-	ND	24.9	13.52	61.58	ND	81.49	ND	18.51	-	-	-	-	-	-	-	-	ND	15.2	ND	84.8
135	800	60	20	PVC	N2	15	-	-	-	-	-	-	-	-	-	-	-	-	ND	1.91	18.75	79.34	ND	48.38	10.13	41.49	-	-	-	-	-	-	-	-	1.1	98.9	ND	ND
136	800	60	20	PA6	N2	15	-	-	-	-	-	-	-	-	-	-	-	-	ND	24.81	16.19	59	ND	75.19	0.66	24.15	-	-	-	-	-	-	-	-	ND	ND	ND	100
137	500	240	10	PVC	N2	5	-	-	-	-	-	-	-	-	-	-	-	-	-	-	-	-	-	-	-	-	-	-	-	-	-	-	-	-	-	-	-	-
138	500	240	15	PVC	N2	5	-	-	-	-	-	-	-	-	-	-	-	-	-	-	-	-	-	-	-	-	-	-	-	-	-	-	-	-	-	-	-	-
139	500	240	1	PET	N2	5	-	-	-	-	-	-	-	-	-	-	-	-	-	-	-	-	-	-	-	-	-	-	-	-	-	-	-	-	-	-	-	-
140	500	240	10	PET	N2	5	-	-	-	-	-	-	-	-	-	-	-	-	-	-	-	-	-	-	-	-	-	-	-	-	-	-	-	-	-	-	-	-
141	500	240	15	PET	N2	5	-	-	-	-	-	-	-	-	-	-	-	-	-	-	-	-	-	-	-	-	-	-	-	-	-	-	-	-	-	-	-	-
142	300	240	5	PVC	N2	5	-	-	-	-	-	-	-	-	-	-	-	-	-	-	-	-	-	-	-	-	-	-	-	-	-	-	-	-	-	-	-	-
143	500	240	5	PVC	N2	5	-	-	-	-	-	-	-	-	-	-	-	-	-	-	-	-	-	-	-	-	-	-	-	-	-	-	-	-	-	-	-	-
144	700	240	5	PVC	N2	5	-	-	-	-	-	-	-	-	-	-	-	-	-	-	-	-	-	-	-	-	-	-	-	-	-	-	-	-	-	-	-	-
145	300	240	5	PET	N2	5	-	-	-	-	-	-	-	-	-	-	-	-	-	-	-	-	-	-	-	-	-	-	-	-	-	-	-	-	-	-	-	-
146	500	240	5	PET	N2	5	-	-	-	-	-	-	-	-	-	-	-	-	-	-	-	-	-	-	-	-	-	-	-	-	-	-	-	-	-	-	-	-
147	700	240	5	PET	N2	5	-	-	-	-	-	-	-	-	-	-	-	-	-	-	-	-	-	-	-	-	-	-	-	-	-	-	-	-	-	-	-	-
148	700	120	0	None	N2	20	-	-	-	-	-	-	-	-	-	-	-	-	-	-	-	-	-	-	-	-	16	1.8	0.2	82	-	-	-	-	17	8	2	73
149	700	120	10	PVC	N2	20	-	-	-	-	-	-	-	-	-	-	-	-	-	-	-	-	-	-	-	-	15	3	1	81	-	-	-	-	16	30	2	52
150	700	120	30	PVC	N2	20	-	-	-	-	-	-	-	-	-	-	-	-	-	-	-	-	-	-	-	-	5	1.6	3.4	90	-	-	-	-	11	23	3	63
151	700	120	10	PET	N2	20	-	-	-	-	-	-	-	-	-	-	-	-	-	-	-	-	-	-	-	-	15	5	3	77	-	-	-	-	36	10	0	54
152	700	120	30	PET	N2	20	-	-	-	-	-	-	-	-	-	-	-	-	-	-	-	-	-	-	-	-	60	0.5	1.5	38	-	-	-	-	38	7	0	55
153	800	120	0	None	N2	20	-	-	-	-	-	-	-	-	-	-	-	-	-	-	-	-	-	-	-	-	-	-	-	-	-	-	-	-	-	-	-	-
154	800	120	10	PVC	N2	20	-	-	-	-	-	-	-	-	-	-	-	-	-	-	-	-	-	-	-	-	-	-	-	-	-	-	-	-	-	-	-	-
155	800	120	30	PVC	N2	20	-	-	-	-	-	-	-	-	-	-	-	-	-	-	-	-	-	-	-	-	-	-	-	-	-	-	-	-	-	-	-	-
156	800	120	10	PET	N2	20	-	-	-	-	-	-	-	-	-	-	-	-	-	-	-	-	-	-	-	-	-	-	-	-	-	-	-	-	-	-	-	-
157	800	120	30	PET	N2	20	-	-	-	-	-	-	-	-	-	-	-	-	-	-	-	-	-	-	-	-	-	-	-	-	-	-	-	-	-	-	-	-
158	900	120	0	None	N2	20	-	-	-	-	-	-	-	-	-	-	-	-	-	-	-	-	-	-	-	-	-	-	-	-	-	-	-	-	-	-	-	-
159	900	120	10	PVC	N2	20	-	-	-	-	-	-	-	-	-	-	-	-	-	-	-	-	-	-	-	-	-	-	-	-	-	-	-	-	-	-	-	-
160	900	120	30	PVC	N2	20	-	-	-	-	-	-	-	-	-	-	-	-	-	-	-	-	-	-	-	-	-	-	-	-	-	-	-	-	-	-	-	-
161	900	120	10	PET	N2	20	-	-	-	-	-	-	-	-	-	-	-	-	-	-	-	-	-	-	-	-	-	-	-	-	-	-	-	-	-	-	-	-
162	900	120	30	PET	N2	20	-	-	-	-	-	-	-	-	-	-	-	-	-	-	-	-	-	-	-	-	-	-	-	-	-	-	-	-	-	-	-	-
Note: "None" in the "Plastic Type" column indicates no plastic was added to the reaction system; "Ambient" in the "Pyrolysis Atmosphere" column represents the natural environment for the non-pyrolysis control group; "ND" denotes the concentration of the corresponding heavy metal speciation is below the limit of detection (LOD).
